# Supplementary material for: C1orf74 positively regulates the EGFR/AKT/mTORC1 signaling in lung adenocarcinoma cells
Source: PeerJ. 2022 Aug 22;10:e13908. doi: 10.7717/peerj.13908 (PMC9406791; doi:10.7717/peerj.13908)
Supplement: Supplemental Information 1 [file peerj-10-13908-s001.zip]

Archive with 10 entries (9 files):
- C1orf74 raw data/
- C1orf74 raw data/Fig 1A raw data-GSE31210 & 75037.xlsx
- C1orf74 raw data/Fig 2A&B raw image.tif
- C1orf74 raw data/Fig 2C raw data.xlsx
- C1orf74 raw data/Fig 2D raw data.xlsx
- C1orf74 raw data/Fig 3 raw data.xlsx
- C1orf74 raw data/Fig 4 raw data.xlsx
- C1orf74 raw data/Fig 5B raw image.tif
- C1orf74 raw data/Fig 5D raw image.tif
- C1orf74 raw data/Fig 6 raw image.tif
