# Supplementary material for: C1orf74 positively regulates the EGFR/AKT/mTORC1 signaling in lung adenocarcinoma cells
Source: PeerJ. 2022 Aug 22;10:e13908. doi: 10.7717/peerj.13908 (PMC9406791; doi:10.7717/peerj.13908)
Supplement: Supplemental Information 1 [file peerj-10-13908-s001.zip › C1orf74 raw data/Fig 2C raw data.xlsx]

## Sheet: Sheet1
A549(t test p=0.0088)			H1993(t test p<0.0001)			HCC827(t test p=0.0003)
control siRNA	C1orf74 siRNA		control siRNA	C1orf74 siRNA		control siRNA	C1orf74 siRNA
97.9899	58.794		97.6077	58.134		101.116	55.5804
110.804	73.8693		102.632	55.2632		95.0893	48.2143
91.206	61.0553		99.7608	50.9569		103.795	57.5893
