# Supplementary material for: C1orf74 positively regulates the EGFR/AKT/mTORC1 signaling in lung adenocarcinoma cells
Source: PeerJ. 2022 Aug 22;10:e13908. doi: 10.7717/peerj.13908 (PMC9406791; doi:10.7717/peerj.13908)
Supplement: Supplemental Information 1 [file peerj-10-13908-s001.zip › C1orf74 raw data/Fig 2D raw data.xlsx]

## Sheet: Sheet1
A549(t test p<0.0001)			H1993(t test p=0.0223)			HCC827(t test p=0.0008)
control siRNA	C1orf74 siRNA		control siRNA	C1orf74 siRNA		control siRNA	C1orf74 siRNA
95.4783	19.0435		114.735	66.5563		95.4163	37.044
109.043	19.8261		100.579	71.5232		112.816	41.5341
95.4783	22.4348		84.6854	57.3676		91.768	35.6408
