# Supplementary material for: C1orf74 positively regulates the EGFR/AKT/mTORC1 signaling in lung adenocarcinoma cells
Source: PeerJ. 2022 Aug 22;10:e13908. doi: 10.7717/peerj.13908 (PMC9406791; doi:10.7717/peerj.13908)
Supplement: Supplemental Information 1 [file peerj-10-13908-s001.zip › C1orf74 raw data/Fig 3 raw data.xlsx]

## Sheet: Sheet1
A549
G(t test p=0.0036)			S(t test p=0.0019)			G2/M(t test p=0.3741)
control siRNA	C1orf74 siRNA		control siRNA	C1orf74 siRNA		control siRNA	C1orf74 siRNA
70.5	87.1		20	8.26		6.83	8.72
68.9	84.8		15.7	6.2		16	9.52
74.6	82.3		19.8	5.37		13.2	9.61
H1993
G(t test p=0.0008)			S(t test p=0.0008)			G2/M(t test p=0.2449)
control siRNA	C1orf74 siRNA		control siRNA	C1orf74 siRNA		control siRNA	C1orf74 siRNA
54	69.5		28.2	14.7		14.7	13.2
52.9	69.6		26.3	14.8		16.5	14.3
56.6	66.3		27.8	18.1		13.2	12.4
HCC827
G(t test p<0.0001)			S(t test p=0.0003)			G2/M(t test p=0.0642)
control siRNA	C1orf74 siRNA		control siRNA	C1orf74 siRNA		control siRNA	C1orf74 siRNA
22.94	31.11		33.62	19.35		26.41	30.28
23.23	31.06		35.33	17.78		25.21	30.69
24.02	30.8		38.04	19.99		18.56	28.49
