# Supplementary material for: C1orf74 positively regulates the EGFR/AKT/mTORC1 signaling in lung adenocarcinoma cells
Source: PeerJ. 2022 Aug 22;10:e13908. doi: 10.7717/peerj.13908 (PMC9406791; doi:10.7717/peerj.13908)
Supplement: Supplemental Information 1 [file peerj-10-13908-s001.zip › C1orf74 raw data/Fig 4 raw data.xlsx]

## Sheet: Sheet1
invasion
A549(t test p<0.0001)			H1993(t test p=0.0223)			HCC827(t test p=0.0008)
control siRNA	C1orf74 siRNA		control siRNA	C1orf74 siRNA		control siRNA	C1orf74 siRNA
95.4783	19.0435		114.735	66.5563		95.4163	37.044
109.043	19.8261		100.579	71.5232		112.816	41.5341
95.4783	22.4348		84.6854	57.3676		91.768	35.6408
migration
A549(t test p<0.0001)			H1993(t test p=0.0028)			HCC827(t test p=0.0019)
control siRNA	C1orf74 siRNA		control siRNA	C1orf74 siRNA		control siRNA	C1orf74 siRNA
95.902	17.3795		87.6606	31.7014		91.8367	11.9787
101.991	26.7107		118.033	42.4679		84.1171	10.1153
102.107	27.6205		94.3066	33.8281		124.046	8.51818
